# Supplementary material for: Impact of Preparative Isolation of C-Glycosylflavones Derived from Dianthus superbus on In Vitro Glucose Metabolism
Source: Molecules. 2024 Jan 9;29(2):339. doi: 10.3390/molecules29020339 (PMC10820209; doi:10.3390/molecules29020339)
Supplement: Supplementary file 1 [file molecules-29-00339-s001.zip]

Archive with 1 entries (1 files):
- molecules-2781111-supplementary.pdf
